# Supplementary material for: The Phenolic Antioxidant 3,5-dihydroxy-4-methoxybenzyl Alcohol (DHMBA) Prevents Enterocyte Cell Death under Oxygen-Dissolving Cold Conditions through Polyphyletic Antioxidant Actions
Source: J Clin Med. 2021 May 4;10(9):1972. doi: 10.3390/jcm10091972 (PMC8124816; doi:10.3390/jcm10091972)
Supplement: Supplementary file 1 [file jcm-10-01972-s001.zip]

Archive with 1 entries (1 files):
- jcm-1181804-supplementary.pdf
